# Supplementary material for: Antioxidant and Anti-Melanogenesis Effects of Teucrium chamaedrys L. Cell Suspension Extract and Its Main Phenylethanoid Glycoside in B16-F10 Cells
Source: Plants (Basel). 2024 Mar 12;13(6):808. doi: 10.3390/plants13060808 (PMC10974463; doi:10.3390/plants13060808)
Supplement: Supplementary file 1 [file plants-13-00808-s001.zip]

Archive with 1 entries (1 files):
- plants-2894275-supplementary.pdf
